# Supplementary material for: A Study of the Effects of Oleuropein and Polydatin Association on Muscle and Bone Metabolism
Source: Biomolecules. 2025 Apr 28;15(5):628. doi: 10.3390/biom15050628 (PMC12109345; doi:10.3390/biom15050628)
Supplement: Supplementary file 1 [file biomolecules-15-00628-s001.zip]

Archive with 2 entries (2 files):
- biomolecules-3505794-File S1.original-images.pdf
- biomolecules-3505794-supplementary.pdf
